# Supplementary material for: Incident Atrial Fibrillation and In-Hospital Mortality in SARS-CoV-2 Patients
Source: Biomedicines. 2022 Aug 10;10(8):1940. doi: 10.3390/biomedicines10081940 (PMC9406191; doi:10.3390/biomedicines10081940)
Supplement: Supplementary file 1 [file biomedicines-10-01940-s001.zip]

Archive with 1 entries (1 files):
- biomedicines-1772817-supplementary.pdf
